# Supplementary material for: Spherical particles derived from TMV virions enhance the protective properties of the rabies vaccine
Source: Data Brief. 2018 Oct 12;21:742–5. doi: 10.1016/j.dib.2018.10.030 (PMC6214837; doi:10.1016/j.dib.2018.10.030)
Supplement: Supplementary file 1 — Transparency document [file mmc1.zip]

Archive with 8 entries (8 files):
- TRIFONOVA coi_disclosure.pdf
- ATABEKOV coi_disclosure.pdf
- GRYN coi_disclosure.pdf
- KARPOVA coi_disclosure.pdf
- MATVEEVA coi_disclosure.pdf
- NIKITIN coi_disclosure.pdf
- PUHOVA coi_disclosure.pdf
- SAMUYLENKO coi_disclosure.pdf
